# Supplementary material for: Adaptations in hepatic glucose metabolism after chronic social defeat stress in mice
Source: Sci Rep. 2024 Oct 26;14:25511. doi: 10.1038/s41598-024-76310-3 (PMC11513145; doi:10.1038/s41598-024-76310-3)
Supplement: Supplementary file 2 — Supplementary Material 2 [file 41598_2024_76310_MOESM2_ESM.xlsx]

## Sheet: Fig. 1
	Fig. 1b			Fig. 1c			Fig. 1e								Fig. 1f									Fig. 1g
	SI index			48h glucose			13C6 labeling in brain (Z-scores CSD vs. CTRL)								13C6 labeling in liver (Z-scores CSD vs. CTRL)									13C6 labeling in liver (% CTRL and CSD)
																								Glucose		G6P		F1,6BP		DHAP		3PG		PEP		Pyruvate		Lactate
	CTRL	CSD		CTRL	CSD		3PG	DHAP	F1,6BP	G6P	Lactate	PEP	Pyruvate		Glucose	G6P	F1,6BP	DHAP	3PG	PEP	Pyruvate	Lactate		CTRL	CSD	CTRL	CSD	CTRL	CSD	CTRL	CSD	CTRL	CSD	CTRL	CSD	CTRL	CSD	CTRL	CSD
	3.73	0.64		120.7	144.3		0.25	0.26	0.18	0.35	0.56	1.48	0.51		-0.73	-1.75	-0.84	-1.74	-1.69	-1.71	-1.45	-1.15		7.11	9.86	4.39	5.23	9.2	6.97	4	4.76	4.64	5.12	3.58	4.28	3.4	3.92	9.07	10.78
	3.64	1		119.3	125		-1.4	-1.4	-1.32	0.45	-1.76	0.04	-1.27		-0.94	-2.12	-1.22	-2.1	-2.14	-1.91	-2.65	-1.63		11.28	9.06	6.15	4.38	9.89	5.22	6.21	3.96	7.02	4.1	5.85	3.83	5.92	2.46	12.21	9.14
	3.57	1.04		167	128.3		-0.6	-0.45	-0.78	2.09	-0.65	0.14	-0.06		-2.3	-1.99	-2.31	-2.14	-2.18	-2.05	-3.16	-3.06		4.54	3.98	2.64	4.67	4.73	0.13	3.16	3.85	3.47	4	2.86	3.52	2.63	1.84	6.89	4.23
	0.45	2.59		128	123.7		-1.92	-2.08	-2.14	0.31	-2.29	-0.72	-1.78		-1.98	-3.02	-2.04	-2.8	-2.84	-2.74	-3.07	-2.49		18.59	5.2	11.74	2.35	17.61	1.37	11.31	2.41	11.79	2.49	11.61	1.98	7.3	1.95	19.05	6.18
	8.18	0.56		133.3	164		0.74	0.67	0.25	3.12	0.28	2.06	1.26		-3.32	-3.86	-2.32	-3.89	-3.7	-3.62	-3.84	-3.53		22.94	0.14	16.2	0.43	20.05	0.08	14.79	0	17.17	0.51	15.3	0	11.31	1.01	24.49	2.61
	7.66	0.23		127.3	163		1.58	1.51	1.55	2.75	0.92	2.46	1.51		-1.31	-2.68	-0.66	-2.56	-2.49	-2.47	-2.1	-1.97		9.14	7.68	4.78	3.11	7.61	7.8	4.84	2.93	5.42	3.29	4.69	2.59	4.94	3.13	11.79	7.97
	5.9	0.23		134.3	152.3		0.89	0.78	0.76	2.47	0.39	1.93	0.63		-0.85	-2.07	0.08	-1.96	-1.9	-2	-2.63	-1.37		9.29	9.4	5.37	4.5	7.28	11.28	5.22	4.27	5.48	4.65	4.81	3.63	3.92	2.48	11.83	10
	1.18	0.37		137.3	137.3		-0.06	-0.15	-0.27	1.97	-0.26	0.59	0.19		0.55	0.09	0.91	0.01	0.15	0.37	-0.05	0.22		9.13	14.64	8.2	9.39	8.63	15.13	7.39	8.62	7.47	9.34	6.59	8.96	4.89	5.62	11.17	15.44
	0.79	1.67		85.7	144.7		0.07	-0.35	-0.57	1.86	-0.43	0.97	0.02		-0.69	-1.4	-0.24	-1.45	-1.13	-1.3	-1.25	-1.05		9.9	10.03	6.2	6.01	7.77	9.78	5.76	5.38	6.36	6.41	5.45	5.21	4.52	4.16	11.23	11.1
	1.11	0.36		134.3	134.7		-1.16	-1.23	-1.23	1.03	-1.46	-0.23	-1		-1.05	-2.34	-0.81	-1.79	-1.72	-1.72	-2.15	-1.4		21.1	8.68	22.51	3.88	19.1	7.12	20.19	4.64	19.86	5.06	18.71	4.27	8.76	3.07	22.71	9.9
	1.8	0.85		139.7	147.7		-1.1	-1.17	-1.34	1.01	-1.49	-0.2	-1.12		-0.97	-1.71	-0.23	-1.56	-1.43	-1.51	-2.08	-1.22		1.84	8.96	0.61	5.31	0.39	9.82	1.15	5.14	1.15	5.72	0	4.75	2.04	3.16	5.23	10.51
	3.27	0.58		141.7	143		0.17	0.2	0.27	2.78	0.33	1.44	0.63		-2.42	-3.15	-2.23	-2.95	-3.03	-2.87	-2.93	-2.62		16.78	3.54	11.25	2.05	12.26	0.51	10.15	2.08	10.45	2.05	10.48	1.69	6.11	2.12	19.44	5.74
	1.27	0.31		128.3	176.7		-0.16	-0.32	-0.54	1.58	-0.45	1.07	-0.11		-2.8	-3.66	-2.31	-3.89	-3.46	-3.62	-3.53	-3.09		15.26	2.12	12.2	0.9	11.53	0.12	11.19	0	11.06	1.06	10.34	0	5.97	1.39	17.59	4.15
	3.65	0.13													-1.17	-2.65	-0.89	-2.58	-2.61	-2.49	-2.96	-1.77		19.47	8.23	16.37	3.19	16.28	6.73	14.83	2.9	14.72	3.01	13.67	2.53	7.87	2.08	22.98	8.65
	1.35	0.89													-2.2	-3.25	-1.37	-3.16	-3.19	-2.99	-3.42	-2.83			4.34		1.82		4.48		1.62		1.67		1.4		1.52		5.03
	9.89						Note: Two brain samples were lost during processing

## Sheet: Fig. 2
	Fig. 2a			Fig. 2b			Fig. 2c			Fig. 2d			Fig. 2e			Fig. 2f																Fig. 2g
	Glucose 1wk post-CSD			Glycogen 1wk post-CSD (µg/mg)			Hepatic GP (nmol/min)			Hepatic lactate (µg/mg)			Hepatic LDH (µU/mg/min)			Energy expenditure (kcal/h/kg)			CSD mice						control mice							Food intake (g)
																			14.923	16.923	16.929	17.689	14.455	15.108	12.58	18.777	18.028	15.412	16.953	13.79
	CTRL	CSD		CTRL	CSD		CTRL	CSD		CTRL	CSD		CTRL	CSD					12.766	16.069	15.713	14.996	13.14	17.069	11.976	18.843	14.915	14.56	16.894	13.69		CTRL	CSD
	151.22	154.22		0.089	0.039		3.53	2.67		0.143227	0.149533		1.03	0.77					13.144	20.424	16.994	14.238	15.798	16.41	14.201	19.778	14.268	13.612	16.588	13.816		7.58	15.26
	144.61	160.22		0.1115	0.0675		3.18	4.43		0.156739	0.250422		1.34	0.88				1	14.315	19.906	19.963	13.128	18.019	16.76	11.785	17.494	18.967	13.057	16.446	13.715		9.46	10.76
	176.42	146.41		0.0515	0.0105		4.45	3.79		0.163946	0.173854		0.63	1.35					12.517	20.822	19.025	11.879	19.06	16.407	13.603	16.091	16.522	12.185	19.354	13.725		7.01	16.37
	127.81	173.42		0.117	0.037		4.29	3.09		0.155838	0.196374		0.96	1.24					12.766	18.374	18.035	15.099	14.544	15.32	17.583	18.969	14.836	18.968	19.032	14.85		25,06*	11.6
	143.41	177.02		0.126	0.0205		4.08	3.68		0.150434	0.224299		1.06	1.13					13.735	16.871	16.675	16.359	16.103	14.332	12.622	16.322	15.23	19.486	18.371	13.372		6.29	8.27
	153.62	174.62		0.0565	0.061		2.02	4.99		0.163045	0.181962		1.16	1.8				2	13.746	16.967	15.377	13.993	15.895	18.047	12.703	15.417	14.214	18.441	16.49	13.76		10.68	9.99
	160.22	162.62		0.122	0.0395		6.29	3.63			0.295462		1.92	0.99					11.57	17.015	17.348	12.985	16.786	18.01	12.634	15.584	17.582	14.836	16.112	14.606
	121.21	167.42			0.108		5.47	6.34			0.216192			1.07					11.272	16.981	17.236	12.729	14.418	21.786	11.638	15.567	18.37	15.071	18.028	14.444		*outlier detected
	166.22	127.81									0.228803			1.57					13.668	20.689	18.022	13.64	15.455	19.712	13.521	16.196	17.018	15.417	20.649	25.566
	137.41	161.42									0.19097			1.99				3	14.373	20.508	15.411	12.436	16.221	19.982	11.722	14.151	15.458	17.061	18.079	24.262
	141.01	218.42									0.140525			1.05					13.145	19.375	18.56	15.056	15.837	16.817	11.035	17.249	15.275	15.151	17.032	20.324
	155.42	161.42									0.188267			1.06					12.739	18.174	20.151	15.354	14.579	16.757	10.718	18.434	14.853	15.387	15.404	19.216
	167.42	165.02									0.160342			1.33					12.816	17.593	20.815	14.29	19.282	17.088	12.656	17.877	14.815	13.927	15.074	17.518
	150.02	160.22												2.76				4	12.621	15.987	18.342	15.357	16.738	15.289	11.805	16.108	15.236	14.333	15.049	19.244
	181.82	163.22																	11.62	16.539	16.252	14.43	14.517	17.989	15.684	15.799	18.364	15.621	19.042	21.916
	149.41	168.62																	11.266	16.975	17.589	13.974	16.668	19.091	19.726	15.259	16.547	14.248	17.912	18.909
	156.02	164.42																	13.67	16.3	17.398	15.934	15.849	16.403	12.647	16.443	15.114	18.716	17.994	17.78
																		5	16.122	18.811	17.294	14.687	15.806	16.776	11.687	15.541	16.102	18.55	17.609	19.224
																			13.718	17.636	15.42	18.37	18.711	15.389	12.547	15.252	15.999	15.666	15.803	17.738
																			13.77	15.949	18.872	17.141	14.578	16.727	12.023	14.33	15.276	16.289	15.02	18.14
																			12.832	17.136	20.199	14.9	14.442	15.74	12.686	15.15	14.247	15.398	24.296	21.345
																		6	14.337	17.495	21.347	14.275	13.162	14.07	13.046	14.896	14.591	15.419	19.517	21.73
																			15.62	17.454	21.376	15.74	16.193	18.009	14.752	15.496	15.211	16.906	18.577	17.79
																			14.317	16.201	18.964	16.042	15.44	17.813	18.9	18.954	18.738	17.72	18.366	18.372
																			14.427	16.221	17.029	16.571	17.09	16.746	13.012	15.445	16.817	15.927	18.044	25.502
																		7	16.104	24.059	16.764	20.634	17.996	18.403	12.022	16.456	17.485	15.497	20.692	21.723
																			14.329	21.098	18.957	18.147	21.512	21.899	14.554	17.445	18.769	15.398	17.919	21.697
																			15.215	21.37	20.957	17.473	21.25	23.189	14.292	18.549	18.429	18.714	24.606	24.666
																			14.408	21.285	22.391	18.665	23.104	22.228	17.303	18.128	19.962	21.926	21.942	22.833
																		8	16.385	21.997	22.299	21.797	22.87	23.088	17.56	20.638	17.441	22.7	26.77	30.002
																			18.171	22.908	23.689	24.107	21.577	21.712	16.522	21.563	21.199	23.34	24.987	23.276
																			17.656	21.17	23.659	21.503	21.892	23.215	17.181	22.628	21.67	19.489	26.846	25.724
																			17.959	19.427	23.684	21.908	22.267	20.717	18.751	22.633	18.826	19.747	23.481	23.647
																		9	17.704	20.21	25.107	21.772	23.661	23.303	18.966	23.07	19.847	20.731	24.813	22.204
																			17.378	27.285	26.224	24.018	22.183	25.838	20.84	19.867	20.897	20.668	20.925	23.581
																			16.492	23.602	25.621	22.116	20.497	24.169	14.605	22.209	20.678	19.738	27.615	30.045
																			16.119	22.033	24.724	22.088	20.593	22.165	18.729	25.219	21.858	23.604	23.211	33.901
																		10	13.988	20.493	21.165	17.586	21.886	19.202	18.843	23.962	22.013	21.272	24.821	28.181
																			14.287	27.456	24.381	19.389	23.825	24.137	18.497	19.916	21.796	25.915	23.612	25.733
																			14.952	25.89	20.688	23.671	22.656	22.188	19.555	17.546	21.607	20.327	23.524	23.974
																			13.072	23.339	20.667	21.766	20.302	24.413	20.247	19.633	20.853	20.109	22.019	23.266
																		11	16.475	26.321	22.036	22.79	20.252	23.998	18.477	20.926	20.856	25.338	23.998	22.916
																			17.656	25.467	20.67	20.001	21.173	25.149	15.492	19.618	19.883	20.705	27.701	23.227
																			18.324	22.285	21.044	20.427	23.479	22.836	18.44	17.789	23.083	27.188	32.711	23.16
																			14.937	22.671	22.033	18.947	21.799	19.149	18.475	18.427	19.529	21.795	23.873	22.074
																		12	16.379	22.306	20.39	18.134	19.303	19.139	20.022	17.84	18.655	21.354	25.196	22.049
																			16.464	24.672	23.308	18.402	18.92	18.533	20.091	17.206	18.359	21.253	23.104	21.748
																			16.666	21.428	21.097	21.121	18.559	19.063	18.515	16.96	18.574	21.581	22.153	21.701
																			16.436	20.977	20.593	21.574	19.411	21.585	19.33	20.101	17.061	22.705	21.526	21.296
																		13	14.956	19.406	21.004	22.844	18.723	24.247	19.194	21.045	18.319	21.805	24.583	24.091
																			14.343	19.266	21.484	22.786	20.224	25.181	19.031	22.05	21.801	21.024	21.804	28.654
																			14.054	19.925	21.76	21.568	22.487	25.213	18.804	24.029	22.798	20.147	19.427	26.395
																			13.156	19.664	23.01	21.733	23.515	22.913	18.555	21.705	21.658	25.726	23.34	26.691
																		14	18.038	20.277	23.086	21.375	23.302	21.355	18.171	17.939	20.559	21.38	21.045	31.798
																			17.083	18.722	23.043	18.426	21.835	18.355	15.696	17.981	18.426	19.45	20.953	27.04
																			17.259	19.043	23.094	17.705	21.86	16.763	16.658	16.947	17.943	19.443	19.8	25.054
																			17.322	20.375	21.656	20.406	22.352	17.385	15.993	17.556	18.635	19.237	19.593	23.521
																		15	17.733	21.755	23.389	16.828	18.677	15.964	14.777	20.673	16.738	17.858	21.219	21.056
																			17.104	21.301	21.455	16.55	19.562	18.152	13.956	18.723	16.912	21.849	21.374	21.441
																			17.594	20.789	20.884	15.753	20.801	20.558	17.338	16.963	16.793	20.162	21.265	22.433
																			14.99	20.15	22.122	15.725	21.16	22.053	14.741	18.819	18.266	18.154	21.445	20.81
																		16	14.566	19.41	21.542	17.609	17.618	23.357	15.056	19.828	16.396	15.793	25.153	23.274
																			13.487	25.479	20.873	18.124	18.356	18.999	16.342	22.868	17.769	15.774	19.718	21.432
																			14.582	22.306	21.861	15.678	19.003	18.156	16.98	23.244	13.594	16.618	19.757	22.111
																			14.008	24.844	21.356	15.479	19.611	18.411	17.217	18.868	17.042	14.512	23.265	20.743
																		17	15.828	24.931	22.694	17.119	20.668	21.143	18.893	20.01	16.349	15.351	26.498	21.39
																			16.1	22.667	21.16	20.374	21.024	22.289	18.711	19.647	17.341	18.607	23.98	22.499
																			14.653	26.346	21.335	20.942	21.093	23.354	19.084	22.733	20.412	18.956	20.448	25.597
																			13.757	24.99	24.068	20.997	22.365	24.785	15.81	23.802	17.506	16.623	20.244	28.262
																		18	15.792	23.403	21.395	22.196	18.711	24.086	16.269	25.189	15.949	18.592	22.438	25.297
																			15.009	24.84	19.32	20.745	20.787	18.737	19.44	23.273	16.686	18.927	24.09	26.252
																			14.882	22.631	19.864	20.479	20.84	19.722	20.705	22.495	14.373	21.617	21.076	24.805
																			15.453	25.015	20.462	21.239	18.528	18.977	19.136	21.939	18.714	18.913	20.007	22.421
																		19	15.953	24.921	20.151	16.684	16.039	21.11	20.811	17.888	16.58	16.641	19.697	22.14
																			15.818	21.382	20.231	16.519	17.038	18.322	15.15	16.491	14.278	17.848	18.313	20.534
																			13.569	19.359	18.165	16.213	15.13	17.748	16.331	17.014	14.55	15.39	17.573	20.364
																			13.673	18.144	17.126	15.337	14.794	16.527	12.595	17.024	14.809	16.32	17.597	19.129
																		20	13.771	18.714	17.942	17.805	19.329	17.32	12.626	20.688	17.674	17.732	17.221	21.337
																			13.724	16.983	17.618	15.343	16.326	17.39	15.042	19.874	15.59	22.254	22.469	19.58
																			13.703	16.911	19.595	16.987	17.679	18.026	13.244	16.452	15.803	19.857	18.682	18.058
																			16.097	19.919	16.61	16.55	16.596	16.936	18.604	17.054	15.441	16.017	18.287	18.804
																		21	13.103	20.469	18.005	15.774	15.427	16.873	16.258	16.477	14.939	15.471	16.857	18.911
																			13.723	19.321	16.329	17.841	14.531	17.073	13.334	18.57	16.401	14.556	16.536	17.889
																			13.388	18.096	15.768	18.16	15.11	15.036	17.215	16.436	18.741	16.592	19.494	17.915
																			13.689	16.911	15.779	16.569	18.086	16.004	11.404	16.409	19.785	15.455	18.083	19.541
																		22	14.372	17.174	18.815	16.57	18.729	17.475	11.391	16.337	15.113	15.425	16.532	19.301
																			15.469	16.917	20.234	15.459	16.721	18.115	12.315	14.303	15.934	14.801	16.552	18.9
																			16.092	17.986	20.377	15.167	15.428	17.267	14.162	15.171	14.654	17.249	23.414	17.782
																			15.839	19.359	21.47	14.786	15.439	15.301	14.822	17.29	14.755	19.779	18.985	17.411
																		23	13.758	19.553	18.86	17.734	14.548	16.353	12.865	16.638	16.166	23.099	18.092	17.801
																			12.838	16.87	19.584	17.813	15.908	15.627	15.718	17.697	16.432	18.96	17.238	19.235
																			13.741	18.354	18.297	16.661	14.492	16.353	11.668	16.77	15.569	17.578	17.661	21.425
																			16.476	16.8	21.458	17.702	18.983	17.66	12.58	15.867	14.796	19.849	16.613	20.635
																		24	14.642	17.185	20.856	16.876	16.173	19.045	11.748	15.519	15.526	17.585	18.761	19.55
																			13.67	14.892	19.218	15.469	14.85	18.075	12.973	17.576	17.796	14.567	26.772	18.774
																			12.792	17.752	18.285	17.528	15.59	16.087	12.056	18.834	16.268	16.63	21.678	17.799
																			12.49	19.4	17.052	15.398	14.495	16.687	13.784	15.207	15.474	16.676	21.382	17.582
																		25	12.871	16.831	16.629	14.509	13.841	16.059	16.421	15.581	15.483	15.374	19.137	16.329
																			12.559	16.882	20.149	14.508	16.341	15.085	16.019	15.542	13.409	14.856	18.019	16.632
																			13.725	15.625	20.5	15.444	17.906	14.362	12.689	13.726	14.223	14.223	16.633	16.771
																			15.012	15.883	21.845	18.856	15.734	18.667	12.684	17.504	13.64	15.809	16.612	17.065
																		26	17.09	15.955	22.134	17.764	15.487	15.44	11.951	19.799	14.05	15.733	16.566	19.508
																			14.675	15.974	22.474	16.299	14.53	15.451	12.055	17.492	14.209	15.666	16.892	18.198
																			14.993	17.054	22.63	15.338	14.196	15.393	15.798	16.305	15.157	15.09	20.147	17.862
																			13.154	14.966	21.345	15.171	16.365	15.728	12.384	15.816	18.014	16.602	16.924	17.799
																		27	12.399	18.172	20.839	16.998	15.792	17.112	12.634	14.472	14.608	15.52	16.479	24.535
																			16.222	16.336	18.032	16.658	14.783	20.063	12.748	15.146	15.159	15.509	16.579	20.66
																			16.369	17.137	21.538	17.174	15.211	19.074	11.978	17.812	13.065	14.578	18.087	19.259
																			15.73	16.938	23.16	15.378	15.562	19.323	13.921	16.504	14.277	14.17	21.828	18.848
																		28	14.962	16.334	20.357	13.362	17.306	19.439	15.85	15.814	14.322	14.87	21.964	18.211
																			15.437	16.3	19.215	14.208	14.489	18.02	18.207	16.657	17.661	15.41	24.672	16.305
																			16.173	17.425	16.627	16.648	14.487	16.283	16.35	14.657	17.846	18.047	19.54	17.795
																			15.409	20.362	17.108	14.908	14.168	15.282	18.177	15.104	19.433	18.893	19.364	25.76
																		29	18.179	20.452	19.294	15.386	14.772	13.975	15.375	13.523	16.206	16.631	18.448	22.442
																			17.674	18.439	20.736	15.679	18.277	13.854	17.174	16.951	14.684	16.055	18.133	22.017
																			14.94	16.564	20.471	14.464	16.777	17.389	14.458	20.123	13.086	15.39	16.843	20.612
																			16.472	16.285	20.351	18.879	16.297	19.01	13.589	17.984	13.373	15.749	17.661	18.804
																		30	16.494	16.31	17.987	16.98	15.472	16.738	16.212	16.618	14.579	16.966	18.031	18.785
																			18.489	15.11	18.07	14.782	16.488	16.436	18.066	16.669	16.739	15.473	16.462	19.847
																			16.15	16.936	17.45	14.877	17.702	16.082	15.829	14.801	14.718	15.778	23.9	20.614
																			16.992	17.32	16.985	16.364	18.317	18.366	16.632	17.861	15.046	18.796	17.284	22.069
																		31	19.48	18.511	20.67	19.961	20.594	19.823	16.371	17.97	14.247	17.153	20.936	22.023
																			20.418	19.598	23.228	17.085	20.335	19.991	17.578	18.737	19.613	15.938	20.814	25.711
																			21.764	22.839	20.737	19.386	21.707	22.241	18.869	18.443	21.705	20.313	24.772	25.361
																			20.923	20.834	23.353	21.84	23.427	23.445	20.885	21.46	22.205	21.284	25.938	26.059
																		32	20.463	20.469	25.769	23.694	21.253	23.771	21.16	22.714	20.783	25.157	24.38	26.429
																			19.682	20.81	25.71	23.371	20.219	23.862	21.185	22.953	21.829	22.519	25.502	25.033
																			20.36	19.595	26.661	20.937	23.691	22.985	18.508	24.284	23.43	20.375	23.812	24.515
																			21.677	20.591	28.332	19.851	23.809	23.503	19.146	24.74	21.068	21.181	28.207	26.502
																		33	18.521	21.294	26.642	22.058	23.781	24.177	19.074	24.546	20.819	21.234	31.471	31.455
																			21.133	22.901	21.54	23.11	22.968	25.095	21.695	20.846	20.862	21.025	24.729	26.83
																			19.487	22.275	23.564	23.782	24.62	23.503	23.365	22.313	21.785	24.872	21.02	30.385
																			18.578	22.659	24.383	23.905	21.82	22.819	18.734	26.349	20.701	25.887	24.31	27.445
																		34	20.283	19.361	24.901	23.432	21.303	17.68	18.876	23.977	20.164	25.13	21.002	23.665
																			21.049	20.517	22.405	24.1	20.268	20.873	21.23	25.708	22.867	22.351	24.33	22.539
																			19.212	23.534	24.726	21.937	21.367	19.184	23.085	25.805	21.997	20.98	30.425	23.984
																			19.798	21.292	21.351	21.153	22.18	22.209	22.405	19.735	24.514	20.405	30.178	26.803
																		35	20.338	26.224	22.001	19.709	22.099	22.088	23.171	19.556	23.351	23.262	24.48	31.894
																			19.414	23.535	24.267	19.314	24.399	24.844	22.473	17.658	24.727	24.875	20.952	27.477
																			18.813	26.59	26.292	18.28	24.136	24.92	21.771	16.365	24.727	25.529	26.322	28.915
																			19.54	26.191	22.051	16.883	25.445	24.884	22.535	17.756	24.08	26.966	22.071	33.561
																		36	19.751	26.032	22.78	19.237	24.358	25.2	21.696	21.389	21.746	29.964	23.562	28.61
																			18.485	23.173	22.425	21.125	22.883	24.399	21.275	24.722	18.037	25.756	24.166	27.779
																			21.001	21.715	23.562	23.754	22.735	23.809	19.86	25.295	16.462	25.018	30.389	25.587
																			17.747	21.349	22.659	23.079	22.127	22.092	19.074	23.536	18.369	21.234	24.51	23.232
																		37	17.751	19.664	20.155	24.284	17.369	20.717	17.372	20.709	20.03	18.682	23.022	24.512
																			20.185	20.033	18.553	22.811	19.33	19.089	16.736	17.645	21.164	17.784	21.736	24.152
																			19.553	21.674	21.465	23.786	18.436	16.656	17.17	18.963	23.417	26.114	26.645	25.569
																			19.89	24.133	18.502	19.371	20.902	19.008	17.297	20.66	22.325	26.965	19.429	24.615
																		38	19.425	24.826	23.046	18.401	22.21	20.063	17.363	18.88	19.508	29.019	21.683	23.589
																			19.659	23.173	22.665	19.807	21.142	22.256	18.728	16.645	17.809	26.412	20.555	23.553
																			20.354	21.748	24.63	20.888	19.399	21.846	20.882	17.348	18.421	27.556	22.298	24.029
																			21.962	21.324	21.917	20.261	19.231	22.87	22.053	16.766	17.769	27.483	24.953	25.419
																		39	21.604	21.287	21.154	18.263	19.939	19.849	21.828	16.744	17.714	27.226	24.566	27.184
																			18.498	19.314	21.387	19.022	20.512	17.786	22.127	16.361	19.538	27.194	28.016	25.674
																			19.218	19.397	20.998	17.498	21.752	20.528	18.547	17.607	22.931	24.286	20.288	26.401
																			19.851	25.172	18.526	18.994	20.637	20.067	16.708	19.797	20.7	21.242	21.36	29.127
																		40	19.427	25.487	18.015	18.679	20.285	21.432	16.257	18.799	17.839	18.944	21.241	30.022
																			18.884	22.629	21.761	22.194	23.802	20.587	15.446	21.091	16.856	23.128	24.822	26.082
																			20.115	22.332	22.668	22.413	20.684	19.881	17.432	20.798	17.069	19.206	23.256	26.664
																			19.255	20.128	26.569	20.127	22.71	20.479	14.862	19.758	16.487	22.798	20.711	24.543
																		41	20.321	22.537	25.847	19.135	21.386	22.107	19.396	20.852	17.036	24.001	21.326	24.524
																			18.54	23.567	25.492	18.865	21.603	23.01	16.653	24.399	21.666	26.999	27.061	27.551
																			20.593	22.445	24.595	18.93	19.019	24.062	18.363	21.415	23.365	22.789	24.81	31.169
																			21.528	21.397	23.283	20.978	20.175	24.217	20.14	22.073	18.147	20.097	27.503	29.977
																		42	22.071	19.312	21.188	22.578	21.407	21.134	20.882	25.128	16.859	21.625	23.569	27.147
																			20.514	20.134	23.111	22.838	20.554	19.446	19.883	22.722	18.151	21.321	27.261	24.899
																			20.64	21.714	23.836	20.313	19.394	19.427	16.309	22.094	20.122	24.317	23.913	27.613
																			18.021	21.318	23.166	16.898	18.313	21.438	19.686	22.16	19.226	23.641	20.659	25.778
																		43	18.923	19.909	20.364	17.856	17.939	21.455	14.738	20.591	16.409	23.354	19.437	24.681
																			18.98	17.895	21.319	17.184	19.258	18.69	14.916	16.675	15.982	23.017	20.454	22.485
																			16.788	17.998	20.423	16.586	17.715	18.267	18.456	16.049	16.084	20.092	20.5	20.3
																			17.027	16.895	19.697	19.446	18.93	17.135	13.854	16.344	15.768	19.247	16.609	19.219
																		44	16.165	16.019	18.459	17.162	17.106	17.268	14.188	18.51	14.765	19.455	20.939	19.872
																			16.104	15.998	23.185	16.927	19.026	17.941	13.881	19.926	18.646	18.161	17.229	21.738
																			14.971	15.676	19.62	19.54	17.703	17.095	12.662	17.558	15.778	21.295	17.571	21.745
																			16.043	16.59	18.782	20.272	18.92	17.78	14.578	16.493	15.858	19.037	17.925	21.044
																		45	16.756	19.252	19.547	17.853	16.597	18.34	20.632	16.072	15.475	19.205	16.963	19.867
																			18.137	17.178	18.304	17.697	17.715	16.895	13.836	17.968	15.017	18.344	19.601	19.721
																			18.058	17.26	18.556	17.984	16.132	15.582	13.933	17.001	15.177	20.317	20.639	20.261
																			15.826	17.114	19.391	15.766	18.302	18.047	13.523	15.465	14.056	18.462	18.285	21.045
																		46	14.928	17.205	21.465	15.755	17.314	17.935	12.721	15.634	16.79	19.592	17.245	19.537
																			14.574	19.341	19.745	15.966	19.581	15.44	13.91	15.744	19.841	18.412	17.789	19.969
																			16.91	18.162	20.636	19.086	19.272	17.689	12.964	16.109	17.395	19.138	17.04	18.555
																			17.33	17.744	19.544	18.748	18.407	17.112	12.511	18.036	15.555	20.121	18.719	18.6
																		47	15.046	16.588	21.311	18.117	16.42	16.026	13.689	17.215	16.078	20.737	18.782	18.932
																			15.583	16.681	23.247	17.084	17.643	14.644	17.266	16.344	15.836	22.172	18.001	19.994
																			14.986	17.863	21.954	16.02	16.356	18.768	12.738	16.722	14.855	19.527	18.358	19.24
																			14.337	17.146	18.45	17.999	15.373	19.881	13.827	15.423	13.813	19.206	17.195	22.505
																		48	14.102	17.809	21.061	16.324	15.047	18.693	12.077	16.057	18.29	19.795	18.203	19.611

## Sheet: Fig. 3
	Fig. 3a																					Fig. 3b			Fig. 3c				Fig. 3e			Fig. 3f
	Food intake (g/day)																					Glucose 3 wks post-CSD (mg/dL)			Hepatic glycogen 3 wks post-CSD (µg/mg)				Glucagon 2 wks post-CSD (pg/ml)			Hepatic GP activity 3wks post-CSD (nmol/min)
	Post-CSD days	CTRL																				CTRL	CSD		CTRL	CSD			CTRL	CSD		CTRL	CSD
	1-5	2.2	2.38	1.96	2.14	2.5	2.96	3.16	2.8	3.66	2.26	3.06	2.58	2.4	2.56	2.3	2.56	2.42	2.58	2.4		132.7	120.3		0.41	0.24			49.5	30.1		3.21	3.51
	6-10	2.3	2.56	2.1	2.52	2.38	2.84	3	2.52	3.62	2.44	2.92	3.06	2.58	2.66	2.52	2.98	2.64	2.72	2.7		136.3	129.3		0.13	0.19			73.9	29.9		3.35	1.01
	11-15	2.5	2.46	2.06	2.74	2.74	2.6	2.62	2.56	2.46	2.14	2.6	2.76	2.42	3	2.8	2.9	2.52	2.36	2.5		116	135.7		0.27	0.39			70.3	29.2		2.51	1.63
	16-20	2.66	2.68	2.28	2.64	2.56	2.52	2.24	2.72	3.2	2.36	2.8	2.72	2.6	2.56	2.62	3.08	2.84	2.56	2.8		166.3	146.7			0.2			120	36.6		3.2	1.65
																						139	146.3			0.22			36.3	34.7		1.74	3.24
		CSD																				119	145						12.8	26.3		3.74	3.43
	1-5	2.98	3.16	2.9	3.64	2.94	2.74	2.86	2.98	2.92	2.42	2.94	3.02	2.98	3.26	2.56	2.86	2.58	3.18			130.7	162						29.9	20		4.3	1.79
	6-10	2.94	2.98	2.74	3.82	3.26	3.46	2.7	3.2	2.88	2.18	2.96	3.26	2.84	3.3	2.8	3.36	2.9	4.18			156.3	155						52.2	49		3.3	1.57
	11-15	2.58	2.56	2.7	3.12	3	3.1	2.58	2.94	2.98	2.42	3.14	2.88	2.66	3.02	2.68	2.76	3.06	3.38			172	135.3						77.3	32.6		3.53	1.55
	16-20	2.82	2.48	2.78	3.26	3.02	3.1	2.44	2.96	2.84	2.54	2.6	2.9	2.66	3.32	2.66	2.96	2.8	3.46			146.7	119									3.67
																						114	143									3.9
																						155	145									3.3
																						156	131									3.59
																						148	117									3.54
																						123	117									4.56
																						121	123
																						133	139
																						121	98
																						144	117
																						154
